# Supplementary material for: Phase Change Energy Storage Elastic Fiber: A Simple Route to Personal Thermal Management
Source: Polymers (Basel). 2021 Dec 24;14(1):53. doi: 10.3390/polym14010053 (PMC8747497; doi:10.3390/polym14010053)
Supplement: Supplementary file 1 [file polymers-14-00053-s001.zip]

Archive with 1 entries (1 files):
- polymers-1474746-supplementary.pdf
